# Supplementary material for: Systemic Helicobacter infection and associated mortalities in endangered Grand Cayman blue iguanas (Cyclura lewisi) and introduced green iguanas (Iguana iguana)
Source: PLoS One. 2021 Feb 19;16(2):e0247010. doi: 10.1371/journal.pone.0247010 (PMC7894872; doi:10.1371/journal.pone.0247010)
Supplement: S1 Table — Helicobacter sp. GCBI1 positive iguanas are shaded in grey. (XLSX) [file pone.0247010.s001.xlsx]

## Sheet: Sheet1
Species	Studbook No. or other ID	Sex	Date of onset of clinical signs	Date of death	Helicobacter positive per case definition	Cause of death	Conventional PCR for Helicobacter sp.1 (tissue:result)	Helicobacter sp. GCBI1 qPCR10 (tissue:result)	Silver stain (tissue:result)	Postmortem lesions (scale 0-5; 0 absent, 5 most severe)2
										Muscle lesions	Epicarditis	Splenic lesions	Thrombosis	Hemorrhage
Green iguana	N2014-0281	M	Unknown	2014-05-01	YES	Euthanasia; Helicobacter infection	liver:NEG10	liver:NEG	spleen:NEG	4	0	0	None	Respiratory tract
							spleen:NEG10	spleen:NEG	heart:NEG
							muscle:NEG10	muscle:POS	muscle:POS
								colon:POS
Green iguana	N2014-0393	M3	2014-05-15	2014-05-15	NO	Euthanasia; inconclusive	N/A10	liver:NEG	spleen:NEG	3	0	0	None	None
								spleen:NEG
								heart:NEG	heart:NEG
								muscle:NEG	muscle:NEG
								colon:NEG
Green iguana	N2014-0508	M	2014-06-29	2014-06-29	YES	Helicobacter infection; gastritis and bacterial sepsis	liver:NEG10	liver:POS	spleen:NEG	4	0	0	Great vessel	None
									heart:POS
							spleen: INCONCLUSIVE10	spleen:POS	muscle:POS
									great vessel:POS
Blue iguana	510	M	FD6	2015-03-29	NO	Bacterial sepsis	N/A	liver:NEG	heart:NEG	0	0	PMA12	None	None
								muscle:NEG	muscle:NEG
Blue iguana	2582	F4	FD	2015-05-01	NO	Trauma (presumed predatory)	N/A	liver:NEG	heart:NEG	0	0	N/A	None	Respiratory tract
								spleen:NEG	muscle:NEG					Coelom
								muscle:NEG
Blue iguana	1894	F	2015-05-02	2015-05-05	YES	Helicobacter infection	spleen/ heart/muscle:NEG10,11	spleen/ heart/muscle:NEG11	spleen:NEG	0	0	4	Lung	Respiratory tract
									heart:POS					Gastrointestinal tract
Blue iguana	2595	M	2015-05-10	SURVIVED	YES	SURVIVED	blood:POS8,10	blood:POS	N/A	N/A	N/A	N/A	N/A	N/A
							feces:NEG10	feces:NEG
Blue iguana	956	F	FD	2015-05-30	NO	Trauma (presumed predatory)	N/A	liver:NEG	muscle:NEG	1	0	0	None	Respiratory tract
								muscle:NEG						Gastrointestinal tract
Blue iguana	2924	M	FD	2015-06-08	NO	Trauma	N/A	liver:NEG	heart:NEG	1	0	N/A	None	Respiratory tract
								spleen:NEG	muscle:NEG					Kidney
								muscle:NEG						Coelom
Blue iguana	949	M	FD	2015-06-21	NO	Trauma (presumed predatory)	spleen/heart:NEG10,11	spleen/heart:NEG11	spleen:NEG	1	0	3	None	Respiratory tract
							liver:NEG8		heart:NEG					Coelom
									muscle:NEG
Blue iguana	3003	U5	FD	2015-06-24	NO	Trauma (presumed predatory)	N/A	muscle:NEG	muscle:NEG	0	N/A	N/A	N/A	None
Blue iguana	819	F	2015-09-29	2015-09-30	YES	Helicobacter infection	liver/spleen:POS10,11	liver/spleen:INCONCLUSIVE11	liver:NEG	3	0	1	None	None
									spleen:NEG
Blue iguana	786	M	2016-05-31	2016-06-03	YES	Helicobacter infection	blood:POS9,10	blood:POS	liver:NEG	3	2	2	Heart	Coelom
									spleen:NEG
									heart:POS					Heart
									muscle:POS
									large intestine:POS
Blue iguana	895	F	2016-05-31	2016-06-04	YES	Helicobacter infection; hemoceolom, yolk embolization	liver:NEG10	liver:NEG	liver:NEG	0	4	0	None	Coelom
									spleen:NEG
									heart:NEG
									muscle:NEG
									cecum:POS
									colonic granuloma:POS
Blue iguana	1046*	F	2016-06-01	2016-06-18	YES	Gastroenteritis and bacterial sepsis	blood:INCONCLUSIVE9,10	liver:NEG	liver:NEG	3	0	0	Lung	Coelom
								spleen:NEG	spleen:NEG				Heart
								blood:NEG	heart:NEG				Mesentery	Gastrointestinal tract
									muscle:NEG
Blue iguana	1278	F	FD	2016-06-01	YES	Helicobacter infection; bacterial sepsis	liver:NEG9,10	liver:POS	spleen:NEG	0	0	5	None	None
							spleen:POS9,10	spleen:POS	heart:POS
							blood:POS9,10	blood:POS	vasculature:POS
Blue iguana	3054	F	FD	2016-06-03	YES	Helicobacter infection; coelomitis, yolk embolization	liver:NEG9	liver:POS	heart:POS	2	3	PMA	None	None
									muscle:POS
									ovary:POS
									coelom/fat body:POS
Blue iguana	784	F	2016-06-10	SURVIVED	YES	SURVIVED	blood:POS9	blood:POS	N/A	N/A	N/A	N/A	N/A	N/A
							cloacal swab:NEG10	cloacal swab:NEG
Blue iguana	2156	M	2016-06-10	SURVIVED	YES	SURVIVED	blood:POS9,10	blood:POS	N/A	N/A	N/A	N/A	N/A	N/A
							feces:NEG10	feces:NEG
Blue iguana	2347	F	FD	2016-06-26	NO	Inconclusive	spleen:NEG10	liver:NEG	spleen:NEG	0	0	PMA	None	None
							blood:NEG9,10	spleen:NEG	heart:NEG
							colon:NEG10	blood:NEG	muscle:NEG
								colon:NEG
Blue iguana	537**	M	2016-06-01	2016-09-25	YES	Inconclusive	blood:NEG9	liver:NEG	liver:NEG	1	0	0	None	Respiratory tract
								spleen:NEG	spleen:NEG
							feces:NEG10	muscle:NEG	heart:NEG					Axillary region
								blood:NEG	muscle:NEG
								feces:NEG
Blue iguana	2054	M	FD	2017-02-21	NO	Bacterial sepsis	N/A	liver:NEG	heart:NEG	0	0	0	None	None
								spleen:NEG	muscle:NEG
								muscle:NEG
1. Includes pan-Helicobacter and pan-bacteria assays followed by sequencing to confirm Helicobacter sp. GCBI1
2. See text for more detail regarding postmortem lesions
3. Male
4. Female
5. Unknown sex
6. Found dead
7. Test not performed
8. Assay performed by University of Florida
9. Assay performed by Massachusetts Institute of Technology
10. Assay performed by Wildlife Conservation Society
11. Assay performed on formalin-fixed, paraffin embedded tissue; all tissues listed were present in the block
12. Postmortem autolysis too severe for tissue interpretation
* Blue iguana 1046 had spirilliform bacteria on blood smear at her initial presentation; she improved initially, but died after a short second illness 17 days later
** Blue iguana 537 initially presented as a Helicobacter suspect in June 2016 and responded to treatment; he was found dead in September 2016.
