# Supplementary material for: Systemic Helicobacter infection and associated mortalities in endangered Grand Cayman blue iguanas (Cyclura lewisi) and introduced green iguanas (Iguana iguana)
Source: PLoS One. 2021 Feb 19;16(2):e0247010. doi: 10.1371/journal.pone.0247010 (PMC7894872; doi:10.1371/journal.pone.0247010)
Supplement: S2 Table — (XLSX) [file pone.0247010.s002.xlsx]

## Sheet: Sheet1
Stud book number	Date of sample collection	Tissue	qPCR result
2862	2016-06-27	Feces	Neg
2853	2016-06-27	Feces	Neg
2856	2016-06-27	Feces	Neg
2857	2016-06-27	Feces	Neg
2850	2016-06-27	Feces	Neg
459	2016-06-28	Cloacal swab	Neg
1294	2016-06-28	Cloacal swab	Neg
555	2016-06-28	Cloacal swab	Neg
1735	2016-06-28	Cloacal swab	Neg
1771	2016-06-28	Feces	Neg
2307	2016-06-28	Cloacal swab	Neg
1630	2016-06-28	Feces	Neg
1685	2016-06-28	Feces	Neg
1739	2016-06-28	Feces	Neg
1686	2016-06-29	Feces	Neg
1654	2016-06-29	Feces	Neg
962	2016-06-29	Feces	Neg
1177	2016-06-29	Cloacal swab	Neg
2981	2016-06-29	Feces	Neg
2595	2016-06-29	Feces	Neg
894	2016-06-29	Feces	Neg
537	2016-06-29	Feces	Neg
2156	2016-06-29	Feces	Neg
784	2016-06-29	Cloacal swab	Neg
